# Supplementary material for: Hemolytic Activity and Cytotoxicity of Synthetic Nanoclays with Montmorillonite Structure for Medical Applications
Source: Nanomaterials (Basel). 2023 Apr 25;13(9):1470. doi: 10.3390/nano13091470 (PMC10180290; doi:10.3390/nano13091470)
Supplement: Supplementary file 1 [file nanomaterials-13-01470-s001.zip]

Archive with 1 entries (1 files):
- nanomaterials-2295716-supplementary.pdf
